# Supplementary material for: A Novel Controlled Fabrication of Hexagonal Boron Nitride Incorporated Composite Granules Using the Electrostatic Integrated Granulation Method
Source: Nanomaterials (Basel). 2023 Jan 2;13(1):199. doi: 10.3390/nano13010199 (PMC9824452; doi:10.3390/nano13010199)
Supplement: Supplementary file 1 [file nanomaterials-13-00199-s001.zip]

Archive with 1 entries (1 files):
- nanomaterials-2097006-supplementary.pdf
